# Supplementary material for: Social network analysis for social neuroscientists
Source: Soc Cogn Affect Neurosci. 2020 May 18;16(8):883–901. doi: 10.1093/scan/nsaa069 (PMC8343567; doi:10.1093/scan/nsaa069)
Supplement: nsaa069_Supp [file nsaa069_supp.zip]

Archive with 1 entries (1 files):
- scan_supplementals_FINAL.pdf
